# Supplementary material for: Evaluation of the Role of AID-Induced Mutagenesis in Resistance to B-Cell Receptor Pathway Inhibitors in Chronic Lymphocytic Leukemia
Source: Curr Issues Mol Biol. 2025 Dec 10;47(12):1031. doi: 10.3390/cimb47121031 (PMC12731823; doi:10.3390/cimb47121031)
Supplement: Supplementary file 1 [file cimb-47-01031-s001.zip]

Archive with 4 entries (4 files):
- .DS_Store
- Pighi et al_supplementary figures legends_rev1.pdf
- Supplementary Figures_rev.pdf
- Supplementary Table 1_rev.pdf
